# Supplementary material for: Identification of Plasma Lipidome Changes Associated with Low Dose Space-Type Radiation Exposure in a Murine Model
Source: Metabolites. 2020 Jun 17;10(6):252. doi: 10.3390/metabo10060252 (PMC7345467; doi:10.3390/metabo10060252)
Supplement: Supplementary file 1 [file metabolites-10-00252-s001.zip]

Archive with 11 entries (9 files):
- metabolites-817228-SI/
- metabolites-817228-SI/metabolites-817228-supplementary-proofed/
- metabolites-817228-SI/metabolites-817228-supplementary-proofed/Supp. Table S1.xlsx
- metabolites-817228-SI/metabolites-817228-supplementary-proofed/Supp. Table S2.xlsx
- metabolites-817228-SI/metabolites-817228-supplementary-proofed/Supp. Table S3.xlsx
- metabolites-817228-SI/metabolites-817228-supplementary-proofed/Supp. Table S4.xlsx
- metabolites-817228-SI/metabolites-817228-supplementary-proofed/Supp. Table S5.xlsx
- metabolites-817228-SI/metabolites-817228-supplementary-proofed/Supp. Table S6.xlsx
- metabolites-817228-SI/metabolites-817228-supplementary-proofed/Supplementary Figure S1.jpg
- metabolites-817228-SI/metabolites-817228-supplementary-proofed/Supplementary Figure S2.jpg
- metabolites-817228-SI/metabolites-817228-supplementary-proofed/Supplementary File_Metabolites.pdf
