# Supplementary material for: Identification of Plasma Lipidome Changes Associated with Low Dose Space-Type Radiation Exposure in a Murine Model
Source: Metabolites. 2020 Jun 17;10(6):252. doi: 10.3390/metabo10060252 (PMC7345467; doi:10.3390/metabo10060252)
Supplement: Supplementary file 1 [file metabolites-10-00252-s001.zip › metabolites-817228-SI/metabolites-817228-supplementary-proofed/Supp. Table S1.xlsx]

## Sheet: Sheet1
	Supplementary Table S1. Tandem MS/MS validations for dysregulated metabolites in mice plasma
	m/z	Retention Time	Ionization Mode	Name	Adducts	CID
	96.9617	0.48	NEG	Methanephosphonic acid	[M+H]+	96.96, 78.96
	145.062	0.34	NEG	L-Glutamine	[M-H]-	145.07, 127.04
	156.077	0.34	POS	L-Histidine	[M+H]+	156.0491, 110.0714
	170.045	0.3	POS	Didox	[M+H]+	170.00, 136.93, 118.92
	203.102	0.39	NEG	Ala-Asp	[M-H]-	203.10, 159.11
	211.993	1.42	NEG	Indoxyl sulfate	[M-H]-	212.00, 132.04, 127.87, 125.87, 79.96
	225.079	0.36	NEG	AH	[M-H]-	225.09, 138.04, 115.00, 110.01, 92.93
	235.093	0.51	POS	Glu-Ser	[M+H]+	235.09, 102.06, 86.06
	245.078	4.04	POS	Uridine	[M+H]+	245.08
	257.247	7.13	POS	Palmitic acid	[M+H]+	83.0843, 103.0737, 149.1263, 257.2455
	263.163	8.09	POS	12(S)-HHTrE	[M+H-H2O]+	263.24, 245.23, 207.03, 149.13, 135.11, 121.10, 109.10, 95.08
	293.178	5.62	NEG	Myristyl sulfate	[M-H]-	293.18, 96.96
	299.259	5.85	POS	10S-HOME	[M+H]+	281.2470, 263.2370, 123.1170, 81.0699
	325.183	5.61	NEG	Dodecylbenzenesulfonic acid	[M-H]-	325.18, 295.14, 211.04, 197.03, 184.02, 183.01, 133.07, 119.05
	335.045	0.36	NEG	Folic acid	[M-H-CO2]-	335.05, 291.06, 203.08
	338.342	7.96	POS	N-Cyclohexanecarbonylpentadecylamine	[M+H]+	338.34, 321.31, 303.30, 184.11, 177.15, 135.12
	359.188	3.97	NEG	8-Iso-16-cyclohexyltetranorprostaglandin E2	[M-H-H2O]-	359.19, 236.10
	369.352	9.06	POS	3-Deoxyvitamin D3	[M+H]+	55.0542, 57.0699, 71.0855, 83.0855, 133.1010, 261.2580
	420.319	8.36	POS	N-oleoyl histidine	[M+H]+	71.0855, 85.1012, 420.3220
	426.336	10.62	POS	LPE(16:0)	[M+H]+	454.18, 436.29, 313.28
	465.301	10.35	NEG	Cholesterol sulfate	[M-H]-	96.9601, 465.3050
	496.34	5.37	POS	LPC(16:0)	[M+H]+	496.34, 478.33, 313.27, 258.11, 184.07, 166.06, 125.00, 104.11, 86.09
	518.322	5.37	POS	LysoPC(18:3)	[M+H]+	184.0730, 459.2510
	520.34	5.14	POS	PC(18:2)	[M+H]+	502.3290, 184.0730, 104.1070
	522.356	5.53	POS	PC(O-18:1)	[M+H]+	104.1070, 184.0730, 522.3550
	542.321	5.14	POS	PC(20:5)	[M+H]+	184.073
	544.34	5.14	POS	PC(20:4)	[M+H]+	184.0730, 526.3290
	546.354	6.06	POS	LysoPC(20:3)	[M+H]+	104.1070, 184.0730, 546.3550
	568.34	5.12	POS	LysoPC(22:6)	[M+H]+	104.1070, 184.0730, 568.3400
	756.554	8.87	POS	PC(34:3)	[M+H]+	184.0730, 86.0965, 124.9999
	758.57	9.45	POS	PC(34:2)	[M+H]+	184.0730, 86.0965, 124.9999
	760.584	10.2	POS	PC(34:1)	[M+H]+	184.0730, 86.0965, 124.9999
	778.537	8.87	POS	PC(36:6)	[M+H]+	184.0730, 595.4720
	780.552	9.47	POS	PC(36:5)	[M+H]+	86.0964, 184.0730
	782.569	10.15	POS	PC(36:4)	[M+H]+	86.0964, 184.0730, 186.0890
	784.581	9.39	POS	PC(36:3)	[M+H]+	88.1121, 184.0740
	786.601	10.24	POS	PC(36:2)	[M+H]+	88.1121, 184.0730, 786.6010
	788.609	10.28	POS	PC(36:1)	[M+H]+	88.1121, 184.0730
	802.538	8.74	POS	PC(38:8)	[M+H]+	619.4720, 184.0730
	804.553	9.27	POS	PC(38:7)	[M+H]+	184.0730, 621.4880, 89.0964, 745.4800
	806.57	9.01	POS	PC(38:6)	[M+H]+	623.5030, 88.1121, 184.0730
	808.584	10.18	POS	PC(38:5)	[M+H]+	88.1122, 184.0730
	810.601	10.16	POS	PC(38:4)	[M+H]+	124.9991, 184.0729
	812.614	10.25	POS	PC(38:3)	[M+H]+	88.1121, 184.0730
	814.628	10.31	POS	PC(38:2)	[M+H]+	88.1121, 184.0730
	830.57	8.65	POS	PC(40:8)	[M+H]+	86.0985, 184.0730, 830.5690
	834.599	10.14	POS	PC(40:6)	[M+H]+	88.1121, 184.0730, 834.6010
	852.552	8.66	POS	PC(42:11)	[M+H]+	184.0730, 669.4880
	854.57	8.5	POS	PC(42:10)	[M+H]+	184.0730, 854.5690
	856.582	10.07	POS	PC(42:9)	[M+H]+	88.1121, 184.0730, 673.5190
	887.562	12.2	NEG	PI(38:3)	[M-H]-	283.26, 581.31, 241.01, 223.0

## Sheet: Sheet2
PC	16	0	18	3		34	3	PC(34:3)
PC	16	0	18	2		34	2	PC(34:2)
PC	18	0	16	1		34	1	PC(34:1)
PC	14	0	22	6		36	6	PC(36:6)
PC	14	0	22	5		36	5	PC(36:5)
PC	16	0	20	4		36	4	PC(36:4)
PC	18	3	18	0		36	3	PC(36:3)
PC	18	1	18	1		36	2	PC(36:2)
PC	16	0	20	1		36	1	PC(36:1)
PC	18	3	20	5		38	8	PC(38:8)
PC	16	1	22	6		38	7	PC(38:7)
PC	16	0	22	6		38	6	PC(38:6)
PC	16	0	22	5		38	5	PC(38:5)
PC	18	0	20	4		38	4	PC(38:4)
PC	18	0	20	3		38	3	PC(38:3)
PC	16	0	22	2		38	2	PC(38:2)
PC	18	2	22	6		40	8	PC(40:8)
PC	18	0	22	6		40	6	PC(40:6)
PC	20	5	22	6		42	11	PC(42:11)
PC	20	4	22	6		42	10	PC(42:10)
PC	20	3	22	6		42	9	PC(42:9)
PI	18	0	20	3		38	3	PI(38:3)
