# Supplementary material for: Identification of Plasma Lipidome Changes Associated with Low Dose Space-Type Radiation Exposure in a Murine Model
Source: Metabolites. 2020 Jun 17;10(6):252. doi: 10.3390/metabo10060252 (PMC7345467; doi:10.3390/metabo10060252)
Supplement: Supplementary file 1 [file metabolites-10-00252-s001.zip › metabolites-817228-SI/metabolites-817228-supplementary-proofed/Supp. Table S2.xlsx]

## Sheet: Sheet1
	Supplementary Table S2. List of dyregulated metabolites (ANOVA for all doses) after exposure to 16O radiation at days 14 and 90 post irradiation
	Metabolite	Retention Time	m/z	p-value	FDR	Mass Error (ppm)	Matrix	Mode	Radiation	Time
	Uridine	4.04	245.078	6.04e-08	5.69e-06	6.9	Plasma	POS	16O	14 days
	Uridine	4.04	245.078	0.00067753	0.010978	6.9	Plasma	POS	16O	90 days
	Palmitic acid	7.13	257.247	3.61e-06	0.00016775	1.9	Plasma	POS	16O	14 days
	Palmitic acid	7.13	257.247	4.83e-09	1.27e-06	1.9	Plasma	POS	16O	90 days
	10S-HOME	5.85	299.259	6.54e-05	0.0019167	1.5	Plasma	POS	16O	14 days
	10S-HOME	5.85	299.259	0.0044696	0.03702	1.3	Plasma	POS	16O	90 days
	3-Deoxyvitamin D3	9.06	369.352	0.0090511	0.057971	0.9	Plasma	POS	16O	90 days
	PC(18:2/0:0)	5.14	520.34	0.0034008	0.031835	0.6	Plasma	POS	16O	90 days
	PC(20:5/0:0)	5.14	542.321	0.0054357	0.041621	5.2	Plasma	POS	16O	90 days
	LysoPC(22:6)	5.12	568.34	8.93e-05	0.0027692	0.5	Plasma	POS	16O	90 days
	PC(16:0/18:2)	10.15	758.57	2.05e-05	0.0010293	1.1	Plasma	POS	16O	90 days
	PC(16:0/18:2)	9.45	758.57	0.0013075	0.016894	1.1	Plasma	POS	16O	90 days
	PC(18:0/16:1)	10.2	760.584	0.0019376	0.022086	1.3	Plasma	POS	16O	90 days
	PC(14:0/22:5)	9.47	780.552	0.0015161	0.018738	1.7	Plasma	POS	16O	90 days
	PC(18:1/18:1)	10.24	786.601	0.00021747	0.0047782	0.8	Plasma	POS	16O	90 days
	PC(16:0/20:1)	10.28	788.609	0.00075374	0.011535	9.1	Plasma	POS	16O	90 days
	PC(16:0/22:5)	10.18	808.584	0.0048165	0.03829	1.7	Plasma	POS	16O	90 days
	PI(18:0/20:3)	12.2	887.562	0.0055451	0.04237	3.5	Plasma	NEG	16O	90 days
