# Supplementary material for: Identification of Plasma Lipidome Changes Associated with Low Dose Space-Type Radiation Exposure in a Murine Model
Source: Metabolites. 2020 Jun 17;10(6):252. doi: 10.3390/metabo10060252 (PMC7345467; doi:10.3390/metabo10060252)
Supplement: Supplementary file 1 [file metabolites-10-00252-s001.zip › metabolites-817228-SI/metabolites-817228-supplementary-proofed/Supp. Table S3.xlsx]

## Sheet: Sheet1
	Supplementary Table S3. List of dyregulated metabolites (ANOVA for all time points) after exposure to 0.1 Gy, 0.25 Gy or 1 Gy of 16O radiation
	Metabolite	m/z	Retention Time	p-value	FDR	Mass Error (ppm)	Matrix	Mode	Radiation	Dosage
	L-Histidine	156.077	0.34	0.02509	0.097049	1	Plasma	POS	16O	0.1 Gy
	Uridine	245.078	4.04	4.56e-06	0.00023272	6.9	Plasma	POS	16O	1 Gy
	Palmitic acid	257.247	7.13	5.36e-09	1.21e-06	2	Plasma	POS	16O	0.1 Gy
	10S-HOME	299.259	5.85	1.52e-06	0.00013745	1.5	Plasma	POS	16O	0.1 Gy
	3-Deoxyvitamin D3	369.352	9.06	0.00014355	0.0043671	0.9	Plasma	POS	16O	0.25 Gy
	Cholesterol sulfate	465.301	10.35	0.0091441	0.049058	5.9	Plasma	NEG	16O	0.1 Gy
	LysoPC(18:3)	518.322	5.37	0.0099273	0.04688	5.1	Plasma	POS	16O	0.1 Gy
	PC(18:2/0:0)	520.34	5.14	6.59e-05	0.0013201	0.6	Plasma	POS	16O	0.1 Gy
	PC(O-16:1/2:0)	522.356	5.53	0.0015773	0.011997	0.7	Plasma	POS	16O	0.1 Gy
	PC(O-16:1/2:0)	522.356	5.53	0.0021363	0.032187	0.7	Plasma	POS	16O	1 Gy
	PC(20:5/0:0)	542.321	5.14	8.07e-05	0.0015275	5.2	Plasma	POS	16O	0.1 Gy
	PC(20:5/0:0)	542.321	5.14	0.0017208	0.021778	5.2	Plasma	POS	16O	0.25 Gy
	PC(20:5/0:0)	542.321	5.14	0.0016289	0.028099	5.2	Plasma	POS	16O	1 Gy
	PC(0:0/20:4)	544.34	5.14	0.0023116	0.015628	0.6	Plasma	POS	16O	0.1 Gy
	PC(0:0/20:4)	544.34	5.14	0.0030015	0.030075	0.6	Plasma	POS	16O	0.25 Gy
	PC(0:0/20:4)	544.34	5.14	0.00078733	0.017062	0.6	Plasma	POS	16O	1 Gy
	LysoPC(20:3)	546.354	6.06	0.0020314	0.014278	2.4	Plasma	POS	16O	0.1 Gy
	LysoPC(22:6)	568.34	5.12	2.52e-06	0.0001535	0.5	Plasma	POS	16O	0.1 Gy
	LysoPC(22:6)	568.34	5.12	1.46e-05	0.00072257	0.5	Plasma	POS	16O	0.25 Gy
	LysoPC(22:6)	568.34	5.12	0.0023968	0.035436	0.5	Plasma	POS	16O	1 Gy
	PC(16:0/18:3)	756.554	8.87	0.0008734	0.014399	1	Plasma	POS	16O	0.25 Gy
	PC(16:0/18:2)	758.57	9.45	0.00024508	0.0031364	1.1	Plasma	POS	16O	0.1 Gy
	PC(16:0/18:2)	758.57	9.45	0.0060441	0.045532	1.1	Plasma	POS	16O	0.25 Gy
	PC(18:0/16:1)	760.584	10.2	0.0014219	0.011136	1.3	Plasma	POS	16O	0.1 Gy
	PC(18:0/16:1)	760.584	10.2	0.0046647	0.039039	1.3	Plasma	POS	16O	0.25 Gy
	PC(14:0/22:6)	778.537	8.87	0.00084579	0.014387	1.3	Plasma	POS	16O	0.25 Gy
	PC(14:0/22:5)	780.552	9.47	3.68e-05	0.00098792	1.7	Plasma	POS	16O	0.1 Gy
	PC(14:0/22:5)	780.552	9.47	0.0055329	0.04249	1.7	Plasma	POS	16O	0.25 Gy
	PC(16:0/20:4)	782.569	10.15	0.00166	0.012343	0.8	Plasma	POS	16O	0.1 Gy
	PC(18:3/18:0)	784.581	9.39	0.008229	0.04081	5.1	Plasma	POS	16O	0.1 Gy
	PC(18:1/18:1)	786.601	10.24	5.78e-06	0.00024915	0.8	Plasma	POS	16O	0.1 Gy
	PC(18:1/18:1)	786.601	10.24	0.0034941	0.032903	0.8	Plasma	POS	16O	0.25 Gy
	PC(16:0/20:1)	788.609	10.28	5.66e-05	0.0012712	9.1	Plasma	POS	16O	0.1 Gy
	PC(16:0/20:1)	788.609	10.28	0.0050541	0.041023	9.1	Plasma	POS	16O	0.25 Gy
	PC(18:3/20:5)	802.538	8.74	0.0021142	0.02421	0.5	Plasma	POS	16O	0.25 Gy
	PC(16:1/22:6)	804.553	9.27	0.012577	0.056047	1.6	Plasma	POS	16O	0.1 Gy
	PC(16:1/22:6)	804.553	9.27	0.006563	0.047847	1.6	Plasma	POS	16O	0.25 Gy
	PC(16:0/22:6)	806.57	9.01	0.0062975	0.032989	0.9	Plasma	POS	16O	0.1 Gy
	PC(16:0/22:6)	806.57	9.01	0.00064332	0.012722	0.9	Plasma	POS	16O	0.25 Gy
	PC(16:0/22:5)	808.584	10.18	0.00022401	0.0030446	1.7	Plasma	POS	16O	0.1 Gy
	PC(18:0/20:4)	810.601	10.16	0.0042261	0.036735	0.3	Plasma	POS	16O	0.25 Gy
	PC(18:0/20:3)	812.614	10.25	0.011143	0.050803	2.9	Plasma	POS	16O	0.1 Gy
	PC(16:0/22:2)	814.628	10.31	0.0010072	0.0085869	4.7	Plasma	POS	16O	0.1 Gy
	PC(16:0/22:2)	814.628	10.31	0.0052606	0.041666	4.8	Plasma	POS	16O	0.25 Gy
	PC(18:2/22:6)	830.57	8.65	0.00023449	0.0065081	1.2	Plasma	POS	16O	0.25 Gy
	PC(18:0/22:6)	834.599	10.14	0.0056681	0.030215	2.2	Plasma	POS	16O	0.1 Gy
	PC(18:0/22:6)	834.599	10.14	0.0046561	0.039039	2.2	Plasma	POS	16O	0.25 Gy
	PC(20:5/22:6)	852.552	8.66	0.00070556	0.013132	2.1	Plasma	POS	16O	0.25 Gy
	PC(20:4/22:6)	854.57	8.5	0.00025498	0.006723	0.7	Plasma	POS	16O	0.25 Gy
	PC(20:3/22:6)	856.582	10.07	0.0067545	0.034693	3.6	Plasma	POS	16O	0.1 Gy
	PC(20:3/22:6)	856.582	10.07	0.0039524	0.035128	3.6	Plasma	POS	16O	0.25 Gy
	PI(18:0/20:3)	887.562	12.2	0.0016432	0.014297	3.5	Plasma	NEG	16O	0.1 Gy
	PI(18:0/20:3)	887.562	12.2	0.0011581	0.020007	3.6	Plasma	NEG	16O	0.25 Gy
