# Supplementary material for: Identification of Plasma Lipidome Changes Associated with Low Dose Space-Type Radiation Exposure in a Murine Model
Source: Metabolites. 2020 Jun 17;10(6):252. doi: 10.3390/metabo10060252 (PMC7345467; doi:10.3390/metabo10060252)
Supplement: Supplementary file 1 [file metabolites-10-00252-s001.zip › metabolites-817228-SI/metabolites-817228-supplementary-proofed/Supp. Table S4.xlsx]

## Sheet: Sheet1
	Supplementary Table S4. List of dysregulated metabolites after exposure to 16O radiation at 14 day (anova_posthoc comaprison)
	Name	f.value	p.value	-LOG10(p)	FDR	Tukey's HSD
	10S-HOME	6.565	1.0195e-05	4.9916	0.00022128	0.1_14-0_14; 0.1_90-0_14; 0.1_14-0_90; 0.1_90-0_90; 0.25_14-0.1_14; 0.25_90-0.1_14; 1_14-0.1_14; 1_90-0.1_14; 0.25_14-0.1_90; 0.25_90-0.1_90; 1_14-0.1_90; 1_90-0.1_90
	LysoPC(22:6)	6.4605	1.2256e-05	4.9116	0.00022128	0.1_14-0_14; 0.1_90-0_14; 0.25_90-0_14; 0.1_14-0_90; 0.1_90-0_90; 0.25_90-0_90
	PC(20:5/22:6)	5.6794	5.0047e-05	4.3006	0.00046557	0.1_90-0_14; 0.25_90-0_14; 1_14-0_14; 1_90-0_14; 0.25_90-0.25_14
	PC(18:2/22:6)	5.624	5.5425e-05	4.2563	0.00046557	0.1_90-0_14; 0.25_90-0_14; 1_14-0_14; 1_90-0_14; 0.25_90-0.25_14
	PC(20:4/22:6)	5.5036	6.9227e-05	4.1597	0.00048459	0.1_90-0_14; 0.25_90-0_14; 1_14-0_14; 1_90-0_14; 0.25_90-0.25_14
	PC(18:1/18:1)	4.7945	0.00026362	3.579	0.0015817	0.1_90-0_14; 0.1_90-0_90; 1_14-0.1_90; 1_90-0.1_90
	PC(18:0/16:1)	4.6759	0.00033112	3.48	0.0017384	0.1_14-0_90; 0.1_90-0_90; 0.25_14-0_90; 1_90-0.1_14; 1_90-0.25_14
	PC(16:0/20:1)	4.1425	0.00093705	3.0282	0.0033635	0.1_90-0_14; 0.1_14-0_90; 0.1_90-0_90; 1_90-0.1_90
	PC(14:0/22:5)	4.1104	0.00099821	3.0008	0.0033635	0.1_14-0_90; 0.1_90-0_90
	PC(18:2/0:0)	4.0564	0.0011106	2.9544	0.0033635	0.1_90-0_90; 0.25_90-0_90; 1_14-0_90
	3-Deoxyvitamin D3	4.0516	0.0011212	2.9503	0.0033635	0.1_14-0_14; 0.1_90-0_14; 0.25_90-0_14
	PC(18:0/20:4)	4.0127	0.0012111	2.9168	0.0033912	0.1_90-0_14; 0.25_90-0_14; 1_90-0_14
	PC(16:0/22:6)	3.8811	0.001573	2.8033	0.0041292	0.1_90-0_14; 0.25_90-0_14
	PC(18:3/22:6)	3.8368	0.0017183	2.7649	0.0042452	0.1_90-0_14; 0.25_90-0_14
	PC(20:5/0:0)	3.7269	0.00214	2.6696	0.0049932	0.1_90-0_90; 0.25_90-0_90; 1_14-0_90
	PC(16:0/18:2)	3.6665	0.0024154	2.617	0.0053393	0.1_90-0_14; 0.1_90-0_90; 1_90-0.1_90
	PC(16:0/18:3)	3.5314	0.0031688	2.4991	0.0066545	0.1_90-0_14; 0.25_90-0_14
	PC(16:0/20:4)	3.4882	0.0034577	2.4612	0.0069134	0.1_90-0_14; 0.25_90-0_14
	SM(d16:1/18:1)	3.4473	0.003755	2.4254	0.0069134	0.1_14-0_14; 0.1_90-0_14
	L-Histidine	3.4432	0.0037859	2.4218	0.0069134	1_14-0.1_14; 1_14-0.1_90; 1_14-0.25_90
	PC(20:3/22:6)	3.3043	0.005014	2.2998	0.0087745	0.1_90-0_14; 0.25_90-0_14
	PC(14:0/22:6)	3.2724	0.0053483	2.2718	0.0089852	0.25_90-0_14
	PC(18:3/20:5)	3.2144	0.0060158	2.2207	0.0097179	0.1_90-0_14; 0.25_90-0_14
	PI(18:0/20:3)	3.147	0.006899	2.1612	0.010732	0.1_14-0_90
	PC(0:0/20:4)	3.0831	0.0078551	2.1048	0.011783	0.25_90-0_14
	PC(16:0/20:5)	2.9897	0.0095002	2.0223	0.013741	0.1_90-0_90; 1_90-0.1_90
	PC(16:1/22:6)	2.9737	0.0098148	2.0081	0.013741	0.1_90-0_14; 0.25_90-0_14
	LysoPC(20:3)	2.9441	0.010425	1.9819	0.014125	0.1_90-0_14; 1_14-0.1_90
	PC(18:0/22:6)	2.9062	0.011262	1.9484	0.014377	0.1_90-0_14; 0.25_90-0_14
	PC(16:0/22:5)	2.9047	0.011296	1.9471	0.014377	0.1_90-0_14; 0.1_90-0_90
	PC(O-16:1/2:0)	2.7943	0.014145	1.8494	0.017473	0.1_14-0_90; 1_14-0_90
	PC(16:0/22:2)	2.6999	0.017147	1.7658	0.020576	0.1_90-0_14
	PC(18:0/18:2)	2.5143	0.025021	1.6017	0.029191	0.25_90-0_14
	Cholesterol sulfate	2.348	0.035064	1.4551	0.039802
	PC(16:0/20:3)	2.2709	0.040983	1.3874	0.045297	0.1_90-0_14
	Supplementary Table 5B. List of dysregulated metabolites after exposure to 16O radiation at 90 day (anova_posthoc comaprison)
	Name	f.value	p.value	-LOG10(p)	FDR	Tukey's HSD
	LysoPC(22:6)	10.03	8.9281e-05	4.0492	0.0018749	0.1_90-0_90; 0.25_90-0_90; 1_90-0_90
	PC(18:1/18:1)	8.8576	0.00021747	3.6626	0.0030445	0.1_90-0_90; 1_90-0.1_90
	PC(16:0/20:1)	7.3254	0.00075374	3.1228	0.0079143	0.1_90-0_90; 1_90-0.1_90
	PC(16:0/18:2)	6.6828	0.0013075	2.8835	0.0090964	0.1_90-0_90; 1_90-0.1_90
	PC(14:0/22:5)	6.5138	0.0015161	2.8193	0.0090964	0.1_90-0_90; 0.25_90-0_90; 1_90-0.1_90
	PC(18:0/16:1)	6.2369	0.0019376	2.7127	0.010172	0.1_90-0_90; 1_90-0.1_90
	PC(18:2/0:0)	5.617	0.0034008	2.4684	0.01587	0.1_90-0_90; 0.25_90-0_90
	PC(16:0/20:5)	5.4876	0.0038336	2.4164	0.016101	0.1_90-0_90; 1_90-0.1_90
	10S-HOME	5.3231	0.0044697	2.3497	0.016636	0.1_90-0_90; 0.25_90-0.1_90; 1_90-0.1_90
	PC(16:0/22:5)	5.2436	0.0048165	2.3173	0.016636	0.1_90-0_90; 1_90-0.1_90
	PC(20:5/0:0)	5.1153	0.0054371	2.2646	0.016636	0.1_90-0_90; 0.25_90-0_90
	PI(18:0/20:3)	5.0946	0.0055452	2.2561	0.016636	0.1_90-0_90; 0.25_90-0_90
	SM(d16:1/18:1)	4.6865	0.0082038	2.086	0.021535	0.1_90-0_90; 1_90-0.1_90
	3-Deoxyvitamin D3	4.5856	0.0090511	2.0433	0.022361	0.1_90-0_90; 0.25_90-0_90
	PC(16:0/20:4)	4.1861	0.013423	1.8721	0.03132	0.1_90-0_90
	PC(18:3/22:6)	4.1128	0.014444	1.8403	0.031929	0.25_90-0_90
	PC(16:0/22:6)	4.0487	0.015402	1.8124	0.032345	0.25_90-0_90
	Lyso(PC20:3)	3.9384	0.017215	1.7641	0.033403	0.1_90-0_90; 1_90-0.1_90
	Cholesterol sulfate	3.8932	0.018019	1.7443	0.033403
	PC(16:0/22:2)	3.8784	0.018292	1.7377	0.033403	0.1_90-0_90; 1_90-0.1_90
	PC(18:3/18:0)	3.5876	0.024621	1.6087	0.043086	0.1_90-0_90
	PC(18:0/22:6)	3.4277	0.029047	1.5369	0.048799	0.1_90-0_90
