# Supplementary material for: Identification of Plasma Lipidome Changes Associated with Low Dose Space-Type Radiation Exposure in a Murine Model
Source: Metabolites. 2020 Jun 17;10(6):252. doi: 10.3390/metabo10060252 (PMC7345467; doi:10.3390/metabo10060252)
Supplement: Supplementary file 1 [file metabolites-10-00252-s001.zip › metabolites-817228-SI/metabolites-817228-supplementary-proofed/Supp. Table S5.xlsx]

## Sheet: Sheet1
	Supplementary Table S5. List of dyregulated metabolites after exposure to 0.5 Gy and 1 Gy of 1H and, 0.5 Gy, 1 Gy and 3 Gy of g radiation (ANOVA for all doses of radiation)
	Metabolite	m/z	Retention Time	p-value	FDR	Mass Error (ppm)	Radiation	Time
	Uridine	245.078	4.04	2.42e-06	0.0014761	6.94	1H	14 days
	PC(16:0/18:2)	758.57	10.15	0.0001859	0.028698	1.21	1H	14 days
	N-oleoyl histidine	420.319	8.36	0.0012176	0.029551	6.5	Gamma	14 days
