# Supplementary material for: Identification of Plasma Lipidome Changes Associated with Low Dose Space-Type Radiation Exposure in a Murine Model
Source: Metabolites. 2020 Jun 17;10(6):252. doi: 10.3390/metabo10060252 (PMC7345467; doi:10.3390/metabo10060252)
Supplement: Supplementary file 1 [file metabolites-10-00252-s001.zip › metabolites-817228-SI/metabolites-817228-supplementary-proofed/Supp. Table S6.xlsx]

## Sheet: Sheet1
	Supplementary Table S6. List of dyregulated metabolites after exposure to radiation at days 14 and 90 post irradiation
	Metabolite	Retention Time	m/z	p-value	FDR	FC*	Mass Error (ppm)	Matrix	Mode	Radiation	Dose	Time
	Uridine	4.04	245.078	0.00063298	0.023842	9.7075	6.9	Plasma	POS	16O	0.25 Gy	90 days
	Uridine	4.04	245.078	6.72e-05	0.002528	9.9185	6.9	Plasma	POS	16O	1 Gy	14 days
	Uridine	4.04	245.078	1.14e-05	0.012653	0.49297	6.9	Plasma	POS	1H	0.5 Gy	14 days
	PC(18:2/0:0)	5.14	520.34	0.00022263	0.010452	2.662	0.6	Plasma	POS	16O	0.1Gy	90 days
	PC(20:5/0:0)	5.14	542.321	0.00021623	0.010452	2.6925	5.2	Plasma	POS	16O	0.1Gy	90 days
	LysoPC(22:6)	5.12	568.34	7.82e-05	0.0061061	2.2427	0.5	Plasma	POS	16O	0.1Gy	90 days
	LysoPC(22:6)	5.12	568.34	0.000221	0.010595	2.5078	0.5	Plasma	POS	16O	0.25 Gy	90 days
	PC(16:0/18:2)	9.45	758.57	0.0010899	0.020061	2.4428	1.2	Plasma	POS	16O	0.1Gy	90 days
	PC(14:0/22:5)	9.47	758.57	0.00074358	0.017048	2.4071	1.7	Plasma	POS	16O	0.1Gy	90 days
	*FC: Fold change calculated by comparing normalized abundance in irradiated group versus 0 Gy for a given dose.
